# Supplementary material for: Ni/Ce0.2Zr0.8O2 Catalysts for Dry Reforming of Methane: Effects of Surfactant Amount on the Support Structure and Properties
Source: Materials (Basel). 2025 Sep 16;18(18):4329. doi: 10.3390/ma18184329 (PMC12471851; doi:10.3390/ma18184329)
Supplement: Supplementary file 1 [file materials-18-04329-s001.zip]

Archive with 1 entries (1 files):
- materials-3813531-supplementary.pdf
